# Supplementary material for: Comparative genomics of unintrogressed Campylobacter coli clades 2 and 3
Source: BMC Genomics. 2014 Feb 13;15:129. doi: 10.1186/1471-2164-15-129 (PMC3928612; doi:10.1186/1471-2164-15-129)
Supplement: Additional file 1: Table S1 — List of C. coli and C. jejuni genomes used in this study. [file 1471-2164-15-129-S1.xlsx]

## Sheet: LIST_GENOMES C.coli
Clade	Code	Strain	Acc.# NCBI	ST	COMPLEX	STUDY	Used for phylogeny in figure
1	101	1091	AIMV01	1068	828	Lefebure et al., 2010	Fig1
1	102	1098	AIMW01	1104	828	Lefebure et al., 2010	Fig1
1	103	111-3	AIMI01	1467	828	Lefebure et al., 2010	Fig1
1	104	1148	AIMX01	1068	828	Lefebure et al., 2010	Fig1
1	105	132-6	AINA01	3861	UD	Lefebure et al., 2010	Fig1
1	106	1417	AIMY01	3221	828	Lefebure et al., 2010	Fig1
1	107	151-9	AINQ01	1102	UD	Lefebure et al., 2010	Fig1
1	108	1891	AINB01	1068	828	Lefebure et al., 2010	Fig1
1	109	1909	AINC01	1104	828	Lefebure et al., 2010	Fig1
1	110	1948	AINE01	1104	828	Lefebure et al., 2010	Fig1
1	111	1957	AINF01	2698	828	Lefebure et al., 2010	Fig1
1	112	1961	AING01	1104	828	Lefebure et al., 2010	Fig1
1	113	202-04	AINH01	1585	828	Lefebure et al., 2010	Fig1
1	114	2548	AIML01	1167	UD	Lefebure et al., 2010	Fig1
1	115	2553	AIMM01	825	828	Lefebure et al., 2010	Fig1
1	116	2680	AIMN01	3872	828	Lefebure et al., 2010	Fig1
1	117	2685	AIMO01	1082	828	Lefebure et al., 2010	Fig1
1	118	2688	AIMP01	1017	828	Lefebure et al., 2010	Fig1
1	119	2692	AIMQ01	860	828	Lefebure et al., 2010	Fig1
1	120	2698	AIMR01	829	828	Lefebure et al., 2010	Fig1
1	121	317_04	AINJ01	5160	1150	Lefebure et al., 2010	Fig1-Fig3C
1	122	37-05	AINK01	1191	828	Lefebure et al., 2010	Fig1
1	123	59-2	AIND01	890	828	Lefebure et al., 2010	Fig1
1	124	67-8	AINI01	1061	828	Lefebure et al., 2010	Fig1
1	125	7--1	AIMZ01	3860	UD	Lefebure et al., 2010	Fig1
1	126	80352	AIMT01	1017	828	Lefebure et al., 2010	Fig1
1	127	84-2	AIMS01	1113	828	Lefebure et al., 2010	Fig1
1	128	86119	AIMU01	825	828	Lefebure et al., 2010	Fig1
1	129	90-3	AIMJ01	3862	UD	Lefebure et al., 2010	Fig1
1	130	H56	AINW01	1096	828	Lefebure et al., 2010	Fig1
1	131	H6	AINT01	3020	828	Lefebure et al., 2010	Fig1
1	132	H8	AINU01	901	828	Lefebure et al., 2010	Fig1
1	133	H9	AINV01	825	828	Lefebure et al., 2010	Fig1
1	134	JV20	AERO1	860	828	Baylor College of Medicine	Fig1
1	135	LMG23336	AINM01	3868	828	Lefebure et al., 2010	Fig1
1	136	LMG23341	AINN01	855	828	Lefebure et al., 2010	Fig1
1	137	LMG23342	AINO01	855	828	Lefebure et al., 2010	Fig1
1	138	LMG23344	AINP01	1586	828	Lefebure et al., 2010	Fig1
1	139	LMG9853	AINR01	3869	828	Lefebure et al., 2010	Fig1
1	140	LMG9854	AINL01	1068	828	Lefebure et al., 2010	Fig1
1	141	LMG9860	AINS01	900	UD	Lefebure et al., 2010	Fig1
1	142	RM2882	AAFL01	1063	828	Fouts et al., 2005	Fig1-Fig3C
1	143	Z156	AINX01	854	828	Lefebure et al., 2010	Fig1
1	144	Z163	AIMK01	3336	828	Richards et al., 2013	Fig1
1	145	BIGS2	ANGM	867	828	Sheppard et al., 2013	Fig1
1	146	BIGS5	ANGP	2696	UD	Sheppard et al., 2013	Fig1
1	147	BIGS15	ANGZ	887	828	Sheppard et al., 2013	Fig1
1	148	BIGS17	ANHB	867	828	Sheppard et al., 2013	Fig1
1	149	BIGS19	ANHD	2177	828	Sheppard et al., 2013	Fig1
1	150	BIGS21	ANHF	828	828	Sheppard et al., 2013	Fig1
1	151	BIGS24	ANHI	3136	UD	Sheppard et al., 2013	Fig1
1	152	BIGS18	ANHC	3667	1150	Sheppard et al., 2013	Fig1
1	153	BIGS20	ANHE	UD	1150	Sheppard et al., 2013	Fig1
1	155	BIGS23	ANHH	3311	UD	Sheppard et al., 2013	Fig1
2	201	BIGS1	ANGL	2015	UD	Sheppard et al., 2013	Fig1
2	202	BIGS10	ANGU	1572	UD	Sheppard et al., 2013	Fig1-Fig3C
2	203	BIGS11	ANGV	2016	UD	Sheppard et al., 2013	Fig1
2	204	BIGS12	ANGW	2326	UD	Sheppard et al., 2013	Fig1
3	301	BIGS3	ANGN	1992	UD	Sheppard et al., 2013	Fig1
3	302	BIGS6	ANGQ	2661/3168	UD	Sheppard et al., 2013	Fig1
3	303	BIGS7	ANGR	1576	UD	Sheppard et al., 2013	Fig1
3	304	BIGS8	ANGS	1670	UD	Sheppard et al., 2013	Fig1
3	305	BIGS9	ANGT	1643	UD	Sheppard et al., 2013	Fig1
3	306	76339	NC_22132	5088	UD	This study	Fig1-Fig3C

## Sheet: LIST_GENOMES C.jejuni
Name	Sequence	Ref	Used for phylogeny in figure
BIGS0004	ANGO	Sheppard et al 2013	Fig.1-FigS2
BIGS0013	ANGX	Sheppard et al 2013	Fig.1-FigS2
BIGS0014	ANGY	Sheppard et al 2013	Fig.1-FigS2
BIGS0022	ANHG	Sheppard et al 2013	Fig.1-FigS2
BIGS0030	ANHK	Sheppard et al 2013	Fig.1-FigS2
269.97	NC_009707.1	Fouts et al. (2007)	FigS2
305	ADHL	Takamiya et al. 2011	FigS2
327	ADHM	Takamiya et al 2011	FigS2
414	NZ_ADGM	Hepworth et al 2011	FigS2
1213	AIPG	Richards et al 2010	FigS2
1336	ADGL	Hepworth et al 2011	FigS2
1577	AIPH	Richards et al 2010	FigS2
1798	AIPI	Richards et al 2011	FigS2
1854	AIPJ	Richards et al 2010	FigS2
1893	AIPK	Richard et al. 2013	FigS2
1928	AIPL	Richards et al. 2013	FigS2
1997	AIOX	Richards et al 2010	FigS2
2008	AIOP	Richards et al 2010	FigS2
2008	AIOV	Richards et al 2010	FigS2
2008	AIOR	Richards et al 2010	FigS2
4028		Unpublished	FigS2
4197	CAFU	Gripp et al. (2011)	FigS2
4199	CAFV	Gripp et al. (2011)	FigS2
6399	CAFT	Gripp et al. (2011)	FigS2
51037	AIPB	Richards et al 2010	FigS2
51494	AINZ	Richards et al 2010	FigS2
53161	AION	Richards et al 2010	FigS2
55037	AIOH	Richards et al 2010	FigS2
60004	AIOE	Richards et al 2013	FigS2
81116	CP000814	Pearson et al 2007	FigS2
86605	AIOJ	Richards et al 2010	FigS2
87330	AIPD	Richards et al 2013	FigS2
87459	AIPE	Richards et al 2010	FigS2
110-21	AIPC	Richards et al 2010	FigS2
129-258	AINY	Richards et al 2010	FigS2
140-16	AIPF	Richards et al 2010	FigS2
1997-1	AIOT	Richards et al 2010	FigS2
1997-10	AIOY	Richards et al 2010	FigS2
1997-11	AIOZ	Richards et al 2010	FigS2
1997-14	AIPA	Richards et al 2010	FigS2
1997-4	AIOW	Richards et al 2010	FigS2
2008-894	AIOQ	Richards et al 2010	FigS2
2008-979	AIOU	Richards et al 2010	FigS2
2008-988	AIOS	Richards et al 2010	FigS2
260.94	AANK	Fouts et al. 2006	FigS2
81-176	CP000538	Fouts et al. 2007	FigS2
84-25	AANT02	Fouts et al. 2007	FigS2
ATCC 33560	AIJN	Richards et al 2010	FigS2
CF93-6	AANJ	Fouts et al. 2007	FigS2
CG8421	ABGQ	Poly et al. 2008	FigS2
CG8486	AASY	Poly et al. 2007	FigS2
D2600	AGTF	Jerome et al 2010	FigS2
H22082	AEIP	French et al 2011	FigS2
IA3902	NC_7279.1	Sahin et al. (2012)	FigS2
ICDCCJ07001	CP002029	Zhang et al. 2010	FigS2
LMG23210	AIPN	Richards et al 2010	FigS2
LMG23211	AIPO	Richards et al 2013	FigS2
LMG23216	AIOA	Richards et al 2010	FigS2
LMG23218	AIOB	Richards et al 2010	FigS2
LMG23223	AIOC	Richards et al 2011 (Unpublised)	FigS2
LMG23263	AIOD	Richards et al 2010	FigS2
LMG23264	AIOF	Richards et al 2010	FigS2
LMG23269	AIOG	Richards et al 2010	FigS2
LMG23357	AIOK	Richards et al 2010 /Norrby et al. 1980	FigS2
LMG9081	AIOM	Richards et al 2011	FigS2
LMG9217	AIOO	Richards et al 2010	FigS2
LMG9872	AIPM	Richards et al 2010 /Norrby et al. 1980	FigS2
LMG9879	AIOI	Norrby et al	FigS2
M1	CP0900	Friis et al 2010	FigS2
NCTC 11168	NC_002163	Parkhill et al 2000	FigS2
NW	AGTE	Jerome et al 2010	FigS2
P110B	AEIO	French et al 2011	FigS2
P854	AKFN	Stones et al. 2012	FigS2
PT14	NC_8709	Brathwaite et al	FigS2
RB922	CAFS	Gripp et al. (2011)	FigS2
RM1221	NC_003912	Fouts et al. (2007)	FigS2
S3	CP0960	Cooper et al. 2011	FigS2
xy259	CAFR	Gripp et al. (2011)	FigS2
